# Supplementary material for: Genome-wide analysis of the grapevine stilbene synthase multigenic family: genomic organization and expression profiles upon biotic and abiotic stresses
Source: BMC Plant Biol. 2012 Aug 3;12:130. doi: 10.1186/1471-2229-12-130 (PMC3433347; doi:10.1186/1471-2229-12-130)
Supplement: Additional file 3 — Robust Multichip Average (RMA) normalised expression data for selectedVvSTSandVvCHSgenes in theV. viniferacv Corvina atlas. Each hybridization was carried out on a NibleGen microarray 090818 Vitis exp HX12 (Roche, NimbleGen Inv., Madison, WI), representing 29549 predicted genes on the basis of the 12X grapevine V1 gene prediction version (http://srs.ebi.ac.uk/). The chip probe design is available at the following URL: http.//ddlab.sci.univr.it/FunctionalGenomics/. Normalised expression data here reported are limited to a subset of selected genes (VvSTS and VvCHS) and tissues from the whole data set (Fasoli et al., in preparation) and represent the averaged intensity of each gene in three biological replicates of each sample. A Pearson Correlation was previously carried out to evaluate the consistency of the biological replicates in each sample (R software). Y, young leaf; FS, fruit-set; S, senescence; G, green stem; AB, bud-burst; PFS, post fruit-set; V, véraison; MR, mid-ripe; R, ripe; F, flowering (50% cap-fall); PHWI, post-harvest withering I (1st month); PHWII, post-harvest withering II (2nd month); PHWIII, post-harvest withering III (3rd month). [file 1471-2229-12-130-S3.xls]

## Sheet: Addictional file 3
Original row	gene_annotation	Leaf - Y	Leaf - S	Root	Stem - G	Bud - AB	Rachis - FS	Rachis - PFS	Rachis - V	Rachis - MR	Rachis - R	Flower - F	Berry Pericarp - FS	Berry Pericarp - PFS	Berry Pericarp - V	Berry Pericarp - MR	Berry Pericarp - R	Berry Pericarp - PHWI	Berry Pericarp - PHWII	Berry Pericarp - PHWIII	Berry Flesh - V	Berry Flesh - R	Berry Flesh - PHWI	Berry Flesh - PHWII	Berry Flesh - PHWIII	Berry Skin - V	Berry Skin - R	Berry Skin - PHWI	Berry Skin - PHWII	Berry Skin - PHWIII
1	VvSTS5	5188.13	10052.8	6688.91	3855.33	985.54	3445.74	6489.04	2939.68	6769.5	5692.89	1042.61	203.63	1299.69	213.23	127.56	168.63	7317.88	4735.34	5696.65	168.65	457.09	3145.52	4110.65	4996.92	859.83	2712.4	4508.23	4825.42	11025
2	VvSTS6	5381.86	9466.59	5507.88	3713.7	851.73	2990.27	5862.13	2637.38	6341.64	5614.93	941.02	188.69	1576.48	185.37	84.46	226.18	7764.12	4728.63	4863.18	153.8	462.78	2821.82	3424.35	4546.32	807.48	2316.12	4568.54	4309.15	9559.78
3	VvSTS7	455.6	15537.1	9620.84	1378.39	713.57	1125.72	1568.18	2971.84	3731.43	5728.05	1090.5	247.18	357.32	243.42	229.23	257.97	11822.8	11084.7	7527.92	150.64	442.7	4879.99	5129.64	4814.88	721.19	2772.93	13248.6	8880.37	11768.3
4	VvSTS9	34.86	4563.79	2250.58	46.88	55.04	50.49	57.5	259.89	290.56	872.01	74.73	55.56	39.4	48.94	26.95	38.23	4759.71	4602.23	1984.68	42.54	33.66	699.02	761.85	592.52	60.74	334.3	6632.45	2266.72	4732.55
5	VvSTS10	1804.88	21701.8	25163.9	3998.19	144.04	2127.06	2269.92	8011.3	6210.92	11265.9	3678.8	544.44	1334.04	582.9	161.85	578.18	24187	17562	12124.9	293.36	1099.84	12550.2	10322.7	8925.19	3815.48	5304.61	20362.8	15555.9	21269.2
6	VvSTS15	1339.59	15912.5	16156.3	666.76	245.96	1691.96	2099.69	4891.5	5042.93	10231.7	1364.29	269.71	877.11	429.24	262.7	651.26	10849.8	12598.3	12782.9	252.94	607.34	6702.89	5131.68	4868.96	1528.24	3232.03	15818.9	11574.9	20306
7	VvSTS21	1956.97	26781.7	18439.8	2194.01	476.26	2973.42	3544.1	7593.82	6969.42	10728.7	2371.95	377.55	1210.88	511.4	271.43	1111.63	18429.3	17157.6	11767.3	249.27	1055.81	9486.91	7978.02	6997.2	2298.21	5623.29	19333	14611	17290.2
8	VvSTS27	512.18	6611.38	5660.14	539.03	194.7	820.13	1030.87	2701.18	1968.48	4319.04	488.65	176.48	283.45	183.59	146.56	231.54	5516.29	6574.3	7322.23	76.42	263.23	2635.67	3263.59	2537.43	728.67	1014.1	7520.94	5985.44	14678
9	VvSTS29	1369.14	14607.8	11998.8	2930.19	494.95	1513.88	2102.37	5602.26	4662.18	8247.87	2169.81	309.35	929.05	242.95	407.38	453.5	14849.7	11381	10238.3	121.79	659.83	6492.94	7101.03	6540.93	1189.25	3071.18	12394.2	9906.94	16681.5
10	VvSTS31	1135.11	11750.2	6886.66	2319.14	284.01	1797.45	3055.2	6801.15	5909.11	9504.11	1277.32	308.23	690.66	318.67	133.93	287.06	14804.9	9177.3	11041.8	187.28	593.14	7373.53	8134.83	7712.03	1445.66	2156.74	9867.16	8868.06	16153.9
11	VvSTS35	958.09	9020.89	20870.4	2508.26	333.13	1180.85	2089.1	6005.03	4413.88	9573.43	1482.83	302.8	523.71	250.82	107.05	259.47	14612.5	14086.1	14197.3	160.67	464.8	11397.8	7056.5	6653.52	1233.8	1787.56	13668	15767.8	18501.7
12	VvSTS36	387.52	6301.67	19751.9	1384.63	261.31	848.46	1181.94	2954.67	3540.23	4353.31	844.38	254.19	345.97	182.99	170.22	192.15	7553.44	9265.03	13448.6	157.27	337.52	3646.77	4684.82	3521.98	606.03	813.16	9895.74	7194.76	17218.4
13	VvSTS39	1618.86	14869.2	12953.2	2469.19	449.44	1906.5	3058.32	5986.94	4885.63	7857.65	1914.1	451.01	1252.26	374.5	424.06	760.5	14443.6	11358.8	10373	175.37	788.84	7065.33	6674.9	5898.43	1738.58	2551.45	12160.8	9879.6	15724
14	VvSTS41	76.04	1194.55	170.3	148.08	90.42	72.02	98.52	265.55	215.64	284.87	123.5	84.37	87.17	61.02	76.21	135.94	762.33	577.26	310.39	46.29	87.9	482.35	691.32	700.29	78.62	214.99	658.68	484.39	553.02
15	VvSTS42	71.11	726.72	3421.06	157.19	51.66	122.65	232.73	557.48	531.89	1259.18	103.25	44.85	103.89	47.53	46.38	50.52	1205.34	1616.23	2476.38	51.86	87.21	860.98	1355.07	1299.19	103.47	70.9	1400.7	1296.96	5198.01
16	VvSTS43	98.64	1929.57	779.74	215.9	60.58	116.06	249.88	627.05	589.23	979.52	111.96	42.95	59.2	60.88	63.89	49.42	2018.29	2048.51	1303.66	61.3	82.59	528.18	1118.2	837.76	138.66	247.88	2068.05	1187.63	2468.93
17	VvSTS45	508.88	10768.3	13371.5	1577.83	153.41	925.27	1407.79	4451.57	3340.95	6333.47	1220.02	214.5	420.95	164.35	128.35	260.46	12047	10059.1	9249.01	178.19	366.46	8693.39	7240.89	6255.76	811.8	2086.23	10123.1	9566.54	13380.8
18	VvSTS46	1530.11	14067.6	27635.5	2885.29	531.46	1663.11	2400.97	6219.11	5578.19	12122.3	1869.81	432.06	966	393.8	318.51	633.69	15563.2	17662.2	19845.5	322.97	605.14	9106.7	8733.84	7523.33	1634.46	2466.54	16831.9	14834.6	27595.8
19	VvSTS47	30.65	3245.61	1700.78	49.84	25.55	35.9	58.23	192.61	180.25	520.8	34.65	30.97	37.89	37.44	21.03	23.19	4547.04	2691.67	988.43	27.87	28.41	398.65	356.22	327.41	42.45	108.43	4080.51	1536.47	2629.82
20	VvSTS48	166.48	6184.87	11596	435.08	122.87	273.68	518.28	2603.42	1958.72	4436.45	393.98	114.63	240.95	124.54	59.36	109.97	5996.27	8944.89	9048.65	92.93	170.83	7355.83	4376.1	3547.79	522.18	1413.54	7658.46	8469.4	13601.2
21	VvSTS16	5385.31	19095.7	14989.8	3387.89	887.11	5370.38	8085.6	8301.67	12978.9	21180.3	2358.53	538.18	2788.4	586	1944.79	617.17	13099	8570.45	14991.7	232.32	1154.57	7309.44	5969.84	5479.89	1086.31	3040.06	9082.35	6420.15	22798.2
22	VvSTS17	3477.03	22404.2	15310.5	3793.02	599.4	3439.75	5696.39	7826.26	10546.2	15211.8	2319.33	354.25	1492.54	355.37	163.19	413.82	14949.2	10834.4	8432.2	144.67	983.9	6379.2	6120.69	6345.94	1284.94	4118.23	12282.3	7101.12	14188.3
23	VvSTS18	3203.73	13317.9	7906.94	2775.25	639.65	3754.22	6291.62	7474.04	9209.05	12703	1547.7	465.88	1355.25	334.71	187.3	361.82	9614.43	4822.47	6628.06	170.95	743.54	4450.21	5009.93	5047.17	943.6	2038.63	5420.4	4073.53	10907.4
24	VvSTS19	2602.98	15362.1	8218.73	2602.88	491.78	2074.26	3677.16	5391.23	7480.17	9465.12	1199.98	235.51	850.08	236.84	181.67	262.84	11672.5	6655.4	5405.49	98.62	540.29	5406.22	4868.4	4407.79	796.57	2859.93	8750.5	4438.5	13007.3
25	VvSTS20	29.26	71.01	32.12	30.07	29.99	50	44.92	38.03	34.6	38.88	32.93	33.43	87.65	77.7	26.16	27.47	33.97	38.23	39.66	56.39	50.38	45.16	38.35	45.22	41.72	35.74	71.11	37.03	41.85
26	VvSTS22	3686.08	15546	11601.6	2915.06	651.08	3295.61	5375.07	6909.62	10397.7	15051	1750.3	331.21	1698.7	345.28	321.23	231.28	11847.9	7364.94	9434.42	162.87	836.19	5835.23	4774.3	4413.94	953.72	2439.81	7920.2	5892.15	17946.4
27	VvSTS23	3266.22	21334.2	14864.5	3668.91	693.63	3986.86	6304	8316.6	11407.7	16926.9	2497.92	393.66	1525.95	407	399.62	475.68	15466.3	9643.19	9705.09	170.25	918.26	5996.19	5429.28	5860.35	1138.98	3771.67	11904.2	7576.54	16623
28	VvSTS24	4784.78	25530.5	17346	3452.56	907.36	4790.74	7570.31	9701.19	14293.1	20524.4	2616.8	459.64	1661.79	428.86	187.15	498.98	14509.9	8864.53	10893.6	160.09	871.96	7612.6	7439.62	7751.88	1307.82	4298.33	11327.3	6848.07	20293.8
29	VvSTS28	994.83	3612.5	4076.3	421.12	159.12	803.66	1563.26	1739.55	3325.13	5249.5	124.21	62.46	984.68	88.05	35.24	29.79	3440.54	2179.25	4677.2	80.36	409	2324.84	2106.87	2015.09	228.77	200.44	2524.73	1398.61	8822.07
30	VvSTS30	2943.11	18715.3	7162.27	4266.42	841.46	3477.21	5800.51	6693.2	8085.09	9381.04	1939.38	477.26	789.13	264.94	153.48	236.21	14145	7778.32	5480.78	258.74	977.7	7328.83	7594.32	7586.49	2090.51	4718.32	9689.14	5286.63	10694.9
31	VvSTS32	685.98	6834.2	3356.33	1234.42	241.43	917.44	1703.03	2072.67	2769.18	3678.16	703.73	185.38	401.59	212.07	96.7	236.67	5872.89	3706.19	2823.85	143.81	391.73	3362.8	2906.18	2510.95	730.94	1366.31	4277.93	3873.88	4155.82
32	VvCHS1	25890	2798.79	5625.29	15326.6	17622.9	24164.1	15430.9	3454.56	1504.09	2117.14	18962.9	21614.1	3238.99	2373.44	5063.22	3710.3	3421.72	2086.68	2012.42	854.77	196.84	473.29	544.39	362.64	7473.19	4644.8	1788.46	3387.6	2581.59
33	VvCHS2	23256.8	3516.59	6210.32	14437.3	21106.9	24106.9	19443.5	6948.13	2827.79	4181.99	15528.2	23628.6	6465.1	6578.89	10850.9	7869.05	6321.22	8871.77	8672.9	1374.56	536.83	1099.34	1365.5	485.33	15149.1	12232.4	8147.92	14681.8	9746.33
34	VvCHS3	12993.3	1738.83	6803.9	11650.7	12254.8	28226.1	21211.5	12001.8	5174.54	4942.64	8918.8	27355.8	22621	17237	23586.2	16969.5	8670.23	8408.71	9146.43	3313.42	1720.89	2018.48	2098.59	1619.43	28962.2	12526.5	6125.18	13463.3	10494
