# Supplementary material for: Genome-wide analysis of the grapevine stilbene synthase multigenic family: genomic organization and expression profiles upon biotic and abiotic stresses
Source: BMC Plant Biol. 2012 Aug 3;12:130. doi: 10.1186/1471-2229-12-130 (PMC3433347; doi:10.1186/1471-2229-12-130)
Supplement: Additional file 5 — VvSTSandVvCHSgenes RPKM expression data obtained from Illumina Genome Analyser II (GAII). Here we report the RPKM expression values of all VvSTS and VvCHS considered in this study (Figure 4). Data shown were obtained by aligning paired end reads on the 12X V1 coverage assembly of the PN40024 genome sequence with ELAND, an ungapped alignment software package, which is part of the Illumina pipeline version 1.32. Differential gene expression analyses were performed by ERANGE 3.1 program. A maximum of two mismatches was set and, for an accurate measurement of gene expression, both unique reads and reads that occur up to ten times were included, to avoid underestimating the number of genes with closely related paralogues such as VvSTSs. [file 1471-2229-12-130-S5.xls]

## Sheet: Fig4 data (mRNAseq).txt
	Wound 0h	Wound 24h	Wound 48h	UV-C 24h	UV-C 48h	DM 24h	DM 48h
VvSTS5	96.82	7.64	7.67	119.49	43.81	13.8	15.55
VvSTS6	42.48	7.15	7.26	128.76	39.56	12.65	10.63
VvSTS7	0.36	67.06	30.78	1338.18	539.19	84.1	71.58
VvSTS9	0.98	88.07	44.61	1375.75	560.18	85.42	91.45
VvSTS10	0.88	141.43	93.4	1690.92	530.18	193.1	168.2
VvSTS15	1.26	28.1	23.29	335.84	145.39	33.53	44.72
VvSTS21	1.93	66.96	41.79	850	362.87	59.17	76.21
VvSTS27	2.94	20.06	13.9	257.8	90.7	31.74	32.45
VvSTS29	3.52	38.62	24.82	645.6	168.28	63.91	59.49
VvSTS31	1.74	46.22	27.88	673.76	188.48	75.82	67.01
VvSTS35	0.49	42.09	20.39	942.35	363.86	48.77	60.06
VvSTS36	0.06	31.68	18.57	1074.41	662.37	44.5	71.95
VvSTS39	0.4	8.38	4.09	226.04	68.42	10.19	16.27
VvSTS41	0.7	55.78	20.92	632.93	240.24	57.53	56.73
VvSTS42	0.29	34.8	17.09	488.1	174.25	39.92	41.64
VvSTS43	0.42	13.34	5.85	216.54	77.8	13.14	22.44
VvSTS45	0.66	38.88	20.15	549.16	175.52	47.97	43.77
VvSTS46	0.26	19.13	9.24	283.42	102.47	18.51	21.18
VvSTS47	0.56	30.94	13.15	362.91	102.08	37.07	34.15
VvSTS48	0.76	125.06	78.2	1949.54	879.63	177.76	165.49
VvSTS16	2.57	3.51	3.78	37.9	7	5.93	6.04
VvSTS17	2.23	3.38	3.14	9.99	4.17	5.23	4.82
VvSTS18	19.14	17.66	16.82	259.17	40.79	33.01	42.03
VvSTS19	8.58	8.83	7.43	171.41	46.64	12.32	18.54
VvSTS20	7.84	9.13	6.29	251.77	84.72	13.17	18.19
VvSTS22	2.35	4.29	3.95	56.12	12.41	9	7.07
VvSTS23	2.44	5.96	5.48	71.84	11.46	14.21	11.36
VvSTS24	7.32	11.86	8.67	135.09	29.84	19.3	21.47
VvSTS28	22.73	12.65	10.28	331.56	116.29	26.24	28.78
VvSTS30	9.31	8.68	8.1	201.7	64.83	18.52	19.12
VvSTS32	1.74	9.76	7.33	169.26	45.7	18.53	21.41
VvCHS1	217.17	721.18	958.12	86.32	85.09	765.54	645.39
VvCHS2	336.05	1072.67	1198.96	65.1	66	1197.36	755.56
VvCHS3	149.98	1298.97	1737.95	63.08	71.12	1302.08	1059.36
